# Supplementary material for: Clinical target volume and organs at risk segmentation for rectal cancer radiotherapy using the Flex U-Net network
Source: Front Oncol. 2023 May 18;13:1172424. doi: 10.3389/fonc.2023.1172424 (PMC10266488; doi:10.3389/fonc.2023.1172424)
Supplement: Supplementary file 1 [file Table_1.xlsx]

## Sheet: CTV
unet

## Sheet: Bladder
unet

## Sheet: Femur head-L
unet

## Sheet: Femur head-R
unet

## Sheet: Sheet1
roi
